# Supplementary material for: Comparative Side‐Effects of Neurosurgical Treatment of Treatment‐Resistant Depression
Source: CNS Neurosci Ther. 2024 Oct 28;30(10):e70090. doi: 10.1111/cns.70090 (PMC11518690; doi:10.1111/cns.70090)
Supplement: Supplementary file 1 — Data S1. [file CNS-30-e70090-s001.zip]

Archive with 3 entries (3 files):
- PRISMA_2020_flow_diagram_AS.docx
- PRISMA_2020_flow_diagram_DBS.docx
- PRISMA_2020_flow_diagram_VN.docx
